# Supplementary material for: Human Induced Pluripotent Spheroids’ Growth Is Driven by Viscoelastic Properties and Macrostructure of 3D Hydrogel Environment
Source: Bioengineering (Basel). 2023 Dec 13;10(12):1418. doi: 10.3390/bioengineering10121418 (PMC10740696; doi:10.3390/bioengineering10121418)
Supplement: Supplementary file 1 [file bioengineering-10-01418-s001.zip]

Archive with 1 entries (1 files):
- bioengineering-2744477-supplementary.pdf
